# Supplementary material for: The role of New World vultures as carriers of environmental antimicrobial resistance
Source: BMC Microbiol. 2024 Nov 20;24:487. doi: 10.1186/s12866-024-03621-w (PMC11577912; doi:10.1186/s12866-024-03621-w)
Supplement: Supplementary file 1 — Supplementary Material 1. [file 12866_2024_3621_MOESM1_ESM.xlsx]

## Sheet: Sheet1
Sample ID	Type of Site	Type of Sample	Collection date	Season	Longitude	Latitude
GTR Landfill water	Landfill	Water	2023-05-03	Spring	33° 31' 20.334" N	-88° 40' 39.95221" W
Fecal Pratt camp 1	Cementery	Feces	2023-05-10	Spring	33° 21' 49.1746"N	-88° 24 '9.936"W
Fecal Pratt camp 2	Cementery	Feces	2023-05-10	Spring	33° 20' 91.6666"N	-88° 24' 5.9984"W
Water Pratt camp	Cementery	Water	2023-05-10	Spring	32° 23' 30.31944" N	-88° 36' 70.7148" W
Meridian water 1	Landfill	Water	2023-05-10	Spring	32° 23' 30.31411" N	-88° 36' 70.899" W
Meridian water 2	Landfill	Water	2023-05-10	Spring	32° 23' 30.31996" N	-88° 36' 71.023" W
Meridian water 3	Landfill	Water	2023-05-10	Spring	32° 23' 30.37452" N	-88° 36' 70.233" W
Fecal Nest Starkville 1	Nest	Feces	2023-05-03	Spring	33° 21' 13.3956"N	-88° 47' 38.832"W
Fecal Nest Starkville 2	Nest	Feces	2023-05-03	Spring	33° 18' 48.8802"N	-88° 47' 51.7986"W
GTR Nest feces	Cementery	Feces	2023-05-03	Spring	32° 20' 98.4778" N	-88° 23' 98.0474" W
Vulture Off road fecal	Nest	Feces	2023-05-10	Spring	33° 5' 35.7324"N	-88° 34' 20.5278"W
Meridian Landfill Native control	Landfill	Soil	2023-05-10	Spring	32° 22' 41.34252" N	-88° 36' 43.124" W
Meridian Landfill site 1	Landfill	Soil	2023-05-10	Spring	32° 28' 59.0448"N	-88° 38' 13.7934"W
Meridian Landfill site 2	Landfill	Soil	2023-05-10	Spring	32° 28' 59.9991"N	-88° 38' 11.5487"W
Meridian Landfill site 3	Landfill	Soil	2023-05-10	Spring	32° 28' 59.0008"N	-88° 38' 11.3541"W
Nest Starkville 1 control	Nest	Soil	2023-05-03	Spring	33° 21' 13.452"N	-88° 47' 38.9111"W
Nest Starkville 2 control	Nest	Soil	2023-05-03	Spring	33° 18' 48.8802"N	-88° 47' 51.7986"W
GTR Nest control	Cementery	Soil	2023-05-03	Spring	33° 31' 15.7402" N	-88° 40' 32.1147" W
GTR landfill native control soil	Landfill	Soil	2023-05-03	Spring	33° 31' 33.66768" N	-88° 40' 10.80156" W
Meridian Landfill control	Landfill	Soil	2023-05-10	Spring	32° 22' 40.34256" N	-88° 36' 42.1201" W
Meridian nest	Nest	Soil	2023-05-10	Spring	32° 22' 54.2114" N	-88° 36' 39.6452" W
Pratt camp control	Cementery	Soil	2023-05-10	Spring	32° 20' 433716" N	-88° 24' 47.296" W
Nest Starkville 1	Nest	Soil	2023-05-03	Spring	33° 21' 13.3956"N	-88° 47' 38.832"W
Nest Starkville 2	Nest	Soil	2023-05-03	Spring	33° 18' 48.8802"N	-88° 47' 51.7986"W
Pratt camp 1	Cementery	Soil	2023-05-10	Spring	33° 20' 48.1776"N	-88° 24' 9.936"W
GTR nest 1	Cementery	Soil	2023-05-03	Spring	32° 21' 20.1444" N	-88° 24' 24.5555" W
GTR nest 2	Cementery	Soil	2023-05-03	Spring	32° 20' 98.4778" N	-88° 23' 98.0474" W
GTR nest 3	Cementery	Soil	2023-05-03	Spring	32° 2' 98.4701" N	-88° 25' 9.74" W
Vulture Off road site	Nest	Soil	2023-05-10	Spring	33° 5' 35.7324"N	-88° 34' 20.5278"W
Vulture Off road control	Nest	Soil	2023-05-10	Spring	33° 5' 35.8785"N	-88° 34' 20.8879"W
GTR Landfill site 1	Landfill	Soil	2023-05-24	Spring	33° 31' 25.27824" N	-88° 40' 28.10172" W
GTR Landfill site 2	Landfill	Soil	2023-05-24	Spring	33° 31' 25.2552" N	-88° 40' 27.99012" W
GTR Landfill site 3	Landfill	Soil	2023-05-24	Spring	33° 31' 25.98528" N	-88° 40' 26.90616" W
GTR Landfill site 4	Landfill	Soil	2023-05-24	Spring	33° 29' 21.83136" N	-88° 39' 14.868" W
GTR Landfill site 5	Landfill	Soil	2023-05-24	Spring	33° 31' 27.8418" N	-88° 40' 14.10312" W
GTR Landfill site 6	Landfill	Soil	2023-05-24	Spring	33° 31' 32.05272" N	-88° 40' 12.02844" W
GTR landfill native control soil	Landfill	Soil	2023-05-24	Spring	33° 31' 20.1288" N	-88° 40' 18.67584" W
GTR landfill native control feces	Landfill	Feces	2023-05-24	Spring	33° 36' 15.4692" N	-88° 39' 50.66424" W
GTR Landfill water	Landfill	Water	2023-08-22	Summer	33° 31' 20.334" N	-88° 40' 34.56696" W
GTR landfill native control soil	Landfill	Soil	2023-08-22	Summer	33° 31' 33.66" N	-88° 40' 10.31511" W
GTR landfill native control feces	Landfill	Feces	2023-08-22	Summer	33° 36' 14.9998" N	-88° 39' 51.0006" W
GTR Nest control	Cementery	Soil	2023-08-22	Summer	33° 31' 20.35632" N	-88° 40' 34.4262" W
GTR Landfill site 1	Landfill	Soil	2023-08-22	Summer	33° 31' 24.07368" N	-88° 40' 25.51476" W
GTR Landfill site 2	Landfill	Soil	2023-08-22	Summer	33° 31' 27.18624" N	-88° 40' 45.93452" W
GTR Landfill site 3	Landfill	Soil	2023-08-22	Summer	33° 31' 27.34536" N	-88° 40' 22.33056" W
GTR nest 1	Cementery	Soil	2023-08-22	Summer	32° 21' 19.9865" N	-88° 24' 25.4471" W
GTR Nest feces 1	Cementery	Feces	2023-08-22	Summer	32° 21' 19.9865" N	-88° 24' 25.4471" W
GTR Nest feces 2	Cementery	Feces	2023-08-22	Summer	32° 20' 98.4778" N	-88° 23' 98.0474" W
GTR nest 2	Cementery	Soil	2023-08-22	Summer	32° 20' 99.997" N	-88° 24' 10.02356" W
Meridian Landfill site 1	Landfill	Soil	2023-08-22	Summer	32° 22' 40.60452" N	-88° 36' 45.33084" W
Meridian Landfill site 2	Landfill	Soil	2023-08-22	Summer	32° 22' 40.8522" N	-88° 36' 43.60068" W
Meridian Landfill site 3	Landfill	Soil	2023-08-22	Summer	32° 22' 40.41804" N	-88° 36' 42.6294" W
Meridian Landfill Native control	Landfill	Soil	2023-08-22	Summer	32° 22' 40.44252" N	-88° 36' 42.6294" W
Meridian nest	Nest	Soil	2023-08-22	Summer	32° 22' 35.11848" N	-88° 36' 38.53476" W
Meridian nest feces	Nest	Feces	2023-08-22	Summer	32° 21' 11.83932" N	-88° 24' 11.7684" W
Meridian Water 1	Landfill	Water	2023-08-22	Summer	32° 23' 30.31944" N	-88° 36' 70.7148" W
Nest Starkville 1 control	Nest	Soil	2023-09-13	Summer	33° 21' 13.86"N	-88° 47' 38.1067"W
Nest Starkville 2 control	Nest	Soil	2023-09-13	Summer	33° 18' 48.7216"N	-88° 47' 51.7844"W
Nest Starkville 1	Nest	Soil	2023-09-13	Summer	33° 21' 13.3956"N	-88° 47' 38.832"W
Nest Starkville 2	Nest	Soil	2023-09-13	Summer	33° 18' 48.8"N	-88° 47' 51.7933"W
Fecal Pratt camp	Cementery	Feces	2023-09-13	Summer	32° 20' 11.83345" N	-88° 24' 10.541" W
Water Pratt camp	Cementery	Water	2023-09-13	Summer	32° 23' 30.31944" N	-88° 36' 70.7148" W
Pratt camp control	Cementery	Soil	2023-09-13	Summer	32° 20' 43.3716" N	-88° 24' 47.296" W
Pratt camp 1	Cementery	Soil	2023-09-13	Summer	32° 21' 11.96676" N	-88° 24' 11.68668" W
Pratt camp 2	Cementery	Soil	2023-09-13	Summer	32° 21' 11.83932" N	-88° 24' 11.7684" W
Fecal Pratt camp	Cementery	Feces	2023-09-25	Summer	32° 22' 11.83255" N	-88° 24' 11.5441" W
Fecal Nest Starkville 2	Nest	Feces	2023-11-27	Autumn	33° 18' 48.83"N	-88° 47' 51.7999"W
GTR Landfill water	Landfill	Water	2023-11-13	Autumn	33° 31' 23.85732" N	-88° 40' 25.11408" W
GTR Nest feces	Cementery	Feces	2023-11-13	Autumn	32° 21' 11.96676" N	-88° 24' 11.68668" W
Vulture Off road fecal	Nest	Feces	2023-10-30	Autumn	33° 31' 17.95836" N	-88° 40' 35.3946" W
Fecal Pratt camp 1	Cementery	Feces	2023-11-27	Autumn	32° 21' 11.96676" N	-88° 24' 11.68668" W
Fecal Pratt camp 2	Cementery	Feces	2023-11-27	Autumn	32° 21' 11.83932" N	-88° 24' 11.7684" W
Water Pratt camp	Cementery	Water	2023-11-27	Autumn	32° 23' 30.31944" N	-88° 36' 70.7148" W
Meridian Water 1	Landfill	Water	2023-10-30	Autumn	32° 22' 42.07656" N	88° 36' 30.96576" W
Meridian Landfill Native control	Landfill	Soil	2023-10-30	Autumn	32° 22' 42.07944" N	-88° 36' 46.42956" W
Meridian Landfill site 1	Landfill	Soil	2023-10-30	Autumn	32° 23' 35.67984" N	-88° 36' 30.96576" W
Meridian Landfill site 2	Landfill	Soil	2023-10-30	Autumn	32° 22' 36.49296" N	-88° 36' 42.82452" W
Meridian Landfill site 3	Landfill	Soil	2023-10-30	Autumn	32° 22' 37.50204" N	-88° 36' 40.99608" W
Nest Starkville 2 control	Nest	Soil	2023-11-27	Autumn	33° 18' 48.88"N	-88° 47' 51.9487"W
GTR Nest control	Cementery	Soil	2023-11-13	Autumn	33° 31' 37.6923" N	-88° 40' 10.20144" W
GTR landfill native control soil	Landfill	Soil	2023-11-13	Autumn	33° 31' 33.55411" N	-88° 40' 10.81144" W
Meridian nest feces	Landfill	Feces	2023-10-30	Autumn	32° 22' 42.04776" N	-88° 36' 34.86168" W
Meridian nest	Nest	Soil	2023-10-30	Autumn	32° 22' 35.11848" N	-88° 36' 38.53476" W
Pratt camp control	Cementery	Soil	2023-11-27	Autumn	32° 20' 43.3716" N	-88° 24' 47.296" W
Nest Starkville 2	Nest	Soil	2023-11-27	Autumn	33° 18' 48.83"N	-88° 47' 51.7999"W
Pratt camp 1	Cementery	Soil	2023-11-27	Autumn	32° 21' 11.96676" N	-88° 24' 11.68668" W
Pratt camp 2	Cementery	Soil	2023-11-27	Autumn	32° 21' 11.83932" N	-88° 24' 11.7684" W
GTR nest 1	Cementery	Soil	2023-11-13	Autumn	32° 21' 11.96676" N	-88° 24' 11.68668" W
GTR nest 2	Cementery	Soil	2023-11-13	Autumn	32° 21' 11.83932" N	-88° 24' 11.7684" W
Vulture Off road site	Nest	Soil	2023-10-30	Autumn	33°5'35.7112"N	-88° 34' 20.5364"W
Vulture Off road control	Nest	Soil	2023-10-30	Autumn	33° 5' 35.976"N	-88° 34' 20.665"W
GTR Landfill site 1	Landfill	Soil	2023-11-13	Autumn	33° 31' 28.21476" N	-88° 40' 22.27188" W
GTR Landfill site 2	Landfill	Soil	2023-11-13	Autumn	33° 31' 29.2404" N	-88° 40' 23.61648" W
GTR Landfill site 3	Landfill	Soil	2023-11-13	Autumn	33° 31' 24.10104" N	-88° 40' 25.19364" W
GTR landfill native control feces	Landfill	Feces	2023-11-13	Autumn	33° 36' 15.3221" N	-88° 39' 50.78884" W
GTR Nest feces 1	Cementery	Feces	2023-11-13	Autumn	32° 21' 11.96676" N	-88° 24' 11.68668" W
GTR Nest feces 2	Cementery	Feces	2023-11-13	Autumn	32° 21' 11.83932" N	-88° 24' 11.7684" W
GTR Landfill site 1	Landfill	Soil	2024-03-25	Winter	33° 31' 28.21476" N	-88° 40' 22.27188" W
GTR Landfill site 2	Landfill	Soil	2024-03-25	Winter	33° 31' 29.2404" N	-88° 40' 23.61648" W
GTR Landfill site 3	Landfill	Soil	2024-03-25	Winter	33° 31' 24.10104" N	-88° 40' 25.19364" W
GTR landfill native control soil	Landfill	Soil	2024-03-25	Winter	33° 31' 33.55411" N	-88° 40' 10.81144" W
GTR Landfill water	Landfill	Water	2024-03-25	Winter	33° 31' 23.85732" N	-88° 40' 25.11408" W
Meridian Landfill Native control	Landfill	Soil	2024-03-25	Winter	32° 22' 42.07944" N	-88° 36' 46.42956" W
Meridian Landfill site 1	Landfill	Soil	2024-03-25	Winter	32° 23' 35.67984" N	-88° 36' 30.96576" W
Meridian Landfill site 2	Landfill	Soil	2024-03-25	Winter	32° 22' 36.49296" N	-88° 36' 42.82452" W
Meridian Landfill site 3	Landfill	Soil	2024-03-25	Winter	32° 22' 37.50204" N	-88° 36' 40.99608" W
Meridian Water 1	Landfill	Water	2024-03-25	Winter	32° 22' 42.07656" N	-88° 36' 30.96576" W
