# Supplementary material for: The role of New World vultures as carriers of environmental antimicrobial resistance
Source: BMC Microbiol. 2024 Nov 20;24:487. doi: 10.1186/s12866-024-03621-w (PMC11577912; doi:10.1186/s12866-024-03621-w)
Supplement: Supplementary file 2 — Supplementary Material 2. [file 12866_2024_3621_MOESM2_ESM.xlsx]

## Sheet: PCR cycles
Enterococci	Steps	Tempetature (C°)	Time (min)	Number of cycles		16S	Steps	Tempetature (C°)	Time (min)	Number of cycles
	Initial denaturation	95	10	1			Initial denaturation	95	10	1
	Denaturation	95	0.15	40			Denaturation	95	0.15	40
	Annealing	60	1				Annealing	60	1
	Final extension	95	0.15	1			Final extension	95	0.15	1
	End	4	To hold	-			End	4	To hold	-
Escherichia coli	Steps	Tempetature (C°)	Time (min)	Number of cycles		Int1	Steps	Tempetature (C°)	Time (min)	Number of cycles
	Initial denaturation	95	10	1			Initial denaturation	95	10	1
	Denaturation	95	0.15	40			Denaturation	95	0.15	40
	Annealing	60	1				Annealing	60	1
	Final extension	95	0.15	1			Extension	83	1
	End	4	To hold	-			Final extension	95	0.15	1
							End	4	To hold	-
Salmonella spp.	Steps	Tempetature (C°)	Time (min)	Number of cycles
	Initial denaturation	95	10	1		blaTEM	Steps	Tempetature (C°)	Time (min)	Number of cycles
	Denaturation	95	0.15	40			Initial denaturation	95	10	1
	Annealing	60	1				Denaturation	95	0.15	40
	Final extension	95	0.15	1			Annealing	60	1
	End	4	To hold	-			Final extension	95	0.15	1
							End	4	To hold	-
						ermA	Steps	Tempetature (C°)	Time (min)	Number of cycles
DNA extraction protocol modifications							Initial denaturation	95	10	1
FastDNA Spin Kit for Soil		FastDNA Spin Kit for Feces					Denaturation	95	0.15	40
Step 4: add 500uL of binding matrix		Step 1: use 25mg samples					Annealing	60	1
Step 8: elute in 100uL DES		Step 4: add 500uL of binding matrix					Final extension	95	0.15	1
		Step 4: do not centrifuge but let the solution clarify					End	4	To hold	-
		Step 4: wash with 500uL of wash buffer #1
		Step 8: elute in 60uL DES				ermF	Steps	Tempetature (C°)	Time (min)	Number of cycles
							Initial denaturation	95	10	1
							Denaturation	95	0.15	40
							Annealing	60	1
							Final extension	95	0.15	1
							End	4	To hold	-
						sul1	Steps	Tempetature (C°)	Time (min)	Number of cycles
							Initial denaturation	95	10	1
							Denaturation	95	0.15	40
							Annealing	60	1
							Extension	77	1
							Final extension	95	0.15	1
							End	4	To hold	-
						tetA	Steps	Tempetature (C°)	Time (min)	Number of cycles
							Initial denaturation	95	10	1
							Denaturation	95	0.15	40
							Annealing	60	1
							Extension	83	1
							Final extension	95	0.15	1
							End	4	To hold	-
						tetB	Steps	Tempetature (C°)	Time (min)	Number of cycles
							Initial denaturation	95	10	1
							Denaturation	95	0.15	40
							Annealing	62	1
							Extension	72	1
							Final extension	95	0.15	1
							End	4	To hold	-
