# Supplementary material for: The role of New World vultures as carriers of environmental antimicrobial resistance
Source: BMC Microbiol. 2024 Nov 20;24:487. doi: 10.1186/s12866-024-03621-w (PMC11577912; doi:10.1186/s12866-024-03621-w)
Supplement: Supplementary file 3 — Supplementary Material 3. [file 12866_2024_3621_MOESM3_ESM.xlsx]

## Sheet: Sheet1
	Targets	Full Name	Sequences	Expected size (bp)
	sul(l)-FW	Sulfonamide resistance-l	CGC ACC GGA AAC ATC GCT GCA C	163
	sul(l)-RW		TGA AGT TCC GCC GCA AGG CTC G
	Int1-F	Integron-1	GAT CGG TCG AAT GCG TGT	196
	Int1-R		GCC TTG ATG TTA CCC GAG AG
	tetA-F	Tetracycline Resistance-A	GCT ACA TCC TGC TTG CCT TC	210
	tetA-R		CAT AGA TCG CCG TGA AGA GG
	tetB-F	Tetracycline Resistance-B	TTG GTT AGG GGC AAG TTT TG	659
	tetB-R		GTA ATG GGC CAA TAA CAG CG
	ermA-F	Erythromycin Resistance-A	GAA ATY GGR TCA GGA AAA GG	332
	ermA-R		AAY AGY AAA CCY AAA GCT C
	ermF-F	Erythromycin Resistance-F	CGA CAC AGC TTT GGT TGA AC	309
	ermF-R		GGA CCT ACC TCA TAG ACA AG
	Cel5	B-lactam	CAC TAT TCT CAG AAT GAC TTG GT	84
	blaTEMUnivR		TGC ATA ATT CTC TTA CTG TCA TG
	16S-331F	16S rRNA gene	TCCTACGGGAGGCAGCAGT	466
	16S-518R		ATTACCGCGGCTGCTGG
	112bp_Tuf-F	Enterococci	GCCAGTTGAGGACGTATTCT	112
	112bp_Tuf-R		CCATTTCAGTACCTTCTGGTAA
	UidA -F	Escherichia coli	TGGTAATTACCGACGAAAACGGC	147
	UidA -R		ACGCGTGGTTACAGTCTTGCG
	SpaQ-F	Salmonella	TCGTCATTCCATTACCTACC	119
	SpaQ-R		AAACGTTGAAAAACTGAG
